# Supplementary material for: Gut Microbiota Regulates the Homeostasis of Dendritic Epidermal T Cells
Source: Life (Basel). 2024 Dec 21;14(12):1695. doi: 10.3390/life14121695 (PMC11677426; doi:10.3390/life14121695)
Supplement: Supplementary file 1 [file life-14-01695-s001.zip]

Archive with 1 entries (1 files):
- life-3272536-supplementary.pdf
